# Supplementary material for: A Molecular Hybrid of the GFP Chromophore and 2,2′-Bipyridine: An Accessible Sensor for Zn2+ Detection with Fluorescence Microscopy
Source: Int J Mol Sci. 2024 Mar 20;25(6):3504. doi: 10.3390/ijms25063504 (PMC10971390; doi:10.3390/ijms25063504)
Supplement: Supplementary file 1 [file ijms-25-03504-s001.zip]

Archive with 1 entries (1 files):
- ijms-2898390-supplementary.pdf
